# Supplementary material for: Rehabilitation and release of orphaned Eurasian lynx (Lynx lynx) in Europe: Implications for management and conservation
Source: PLoS One. 2024 Mar 7;19(3):e0297789. doi: 10.1371/journal.pone.0297789 (PMC10919842; doi:10.1371/journal.pone.0297789)
Supplement: S1 Table — (XLSX) [file pone.0297789.s001.xlsx]

## Sheet: Foglio1
S1 Table. Data collected about orphans from nine populations in Europe from 1975 to 2022.
ID	Country	Population	Fate	Date of capture	Weight	Health	Circumstances	Prey species	Information about mother	Cause of death [mother]	Date of death	Cause of death [orphan]	Decision/Fate	Last observation / Date of release
1	Switzerland	Alps	killed before	1975-11-04	5.5		preying domestic	cat
2	Switzerland	Alps	enclosure	1981-11-17	4	good	preying domestic	lamb					keep in captivity
3	Switzerland	Alps	killed before	1982-11-01	4.5
4	Switzerland	Alps	do nothing	1983-01-15										1997-01-01
5	Switzerland	Jura	enclosure	1985-08-17	2.8	good	near house						keep in captivity
6	Switzerland	Jura	died	1987-06-04			taken from den					unknown
7	Switzerland	Jura	died	1987-06-04			taken from den					unknown
8	Switzerland	Alps	enclosure	1990-11-29	4.5	emaciated	preying domestic	cat			1990-12-06	health
9	Switzerland	Alps	enclosure	1991-12-19	3	emaciated	near house				1991-12-26	health
10	Switzerland	Alps	enclosure	1992-11-15	4						unknown	unknown
11	Switzerland	Alps	culled	1993-02-05	7		in village
12	Switzerland	Alps	enclosure	1993-11-29	7.5	good	near house						release
13	Switzerland	Alps	mercy killed	1994-10-07	3.4	emaciated	in barn
14	Switzerland	Alps	enclosure	1995-06-23			taken from den				1995-06-23	health
15	Switzerland	Alps	enclosure	1995-10-18	3.5	disease	in village				1995-10-23	health
16	Slovakia	Carpathian	killed before	1995-12-20
17	Switzerland	Alps	killed before	1996-10-31	5.5	good	in barn
18	France	Jura	enclosure	1996-11-01	5.5	emaciated					1996-11-03	health
19	France	Jura	enclosure	1996-11-01	5.5	emaciated					1996-11-03	health
20	Slovakia	Carpathian	enclosure	1996-12-10		emaciated					1996-12-27	health
21	Slovakia	Carpathian	killed before	1997-02-19
22	Germany	BBA	enclosure	1997-10-12			eating pet food				unknown	enclosure
23	Switzerland	Alps	enclosure	1997-11-02	4.8				true orphan	probably poached			keep in captivity
24	Switzerland	Alps	enclosure	1997-11-10	4.4	emaciated	near house		mother alive		1997-11-14	health
25	Slovakia	Carpathian	killed before	1997-12-05
26	Slovakia	Carpathian	enclosure	1998-08-18	2.5	emaciated	in forest						escaped	1998-10-30
27	Switzerland	Alps	enclosure	1998-08-20		good	in forest		mother alive		1999-03-15	health
28	Slovakia	Carpathian	killed before	1998-09-20
29	Switzerland	Alps	enclosure	1998-10-22	7.5	disease	in village				1998-12-16	health
30	France	Vosges	enclosure	1998-11-21		good	preying domestic	cat					release	1999-06-29
31	Austria	BBA	killed before	1999-10-04			near house
32	Switzerland	Alps	enclosure	1999-11-09		good	in village						keep in captivity	2019-01-15
33	Latvia	Baltic	killed before	1999-12-29
34	Slovakia	Carpathian	died	2000-07-14		emaciated			true orphan	unknown		health
35	Slovakia	Carpathian	killed before	2000-07-14					true orphan	poached
36	Slovakia	Carpathian	killed before	2000-07-14					true orphan	poached
37	Switzerland	Jura	enclosure	2000-08-29		good	in village						keep in captivity	2018-07-19
38	Switzerland	Alps	enclosure	2000-10-23	5.15	emaciated	in barn						keep in captivity	2008
39	Switzerland	Alps	enclosure	2000-11-25	5.5	emaciated	preying domestic	hen			2001-06-22	enclosure
40	Germany	BBA	enclosure	2000-12-01			near house				2000-12-15	enclosure
41	Poland	Carpathian	enclosure	2001		emaciated	near house						keep in captivity
42	France	Jura	enclosure	2001-03-03	8.7	disease					2001-03-06	health
43	France	Jura	enclosure	2001-06-28	0.974	disease							keep in captivity
44	Slovakia	Carpathian	enclosure	2001-09-13	3.8	emaciated	in village						keep in captivity
45	Switzerland	Jura	enclosure	2001-11-13		emaciated	preying domestic	duck					keep in captivity	2016-04-30
46	Switzerland	Jura	enclosure	2001-12-12	6.7	emaciated	preying domestic	duck					keep in captivity	2008
47	Ukraine	Baltic	enclosure	2002-08-15		trauma	fire						release	2003-03-24
48	Switzerland	Alps	mercy killed	2002-11-19	4.8	emaciated	preying domestic	hen
49	Switzerland	Alps	enclosure	2002-11-21	6.1	disease	in village				2002-11-28	health
50	Slovakia	Carpathian	enclosure	2003-10-31			in barn						keep in captivity
51	Switzerland	Jura	mercy killed	2003-11-08	2.9	emaciated	near house
52	Slovakia	Carpathian	enclosure	2004-04-07		emaciated	in forest				2004-04-09	health
53	Slovakia	Carpathian	enclosure	2004-06-24									keep in captivity
54	Slovakia	Carpathian	do nothing	2004-09-15							2004-09-16	health
55	Slovakia	Carpathian	enclosure	2004-10-15	4	emaciated	in barn						release	2006-04-21
56	Switzerland	Alps	enclosure	2004-11-26	6.1	good	near house						keep in captivity	2008
57	Switzerland	Alps	enclosure	2004-11-29	6.3								keep in captivity	2009
58	Ukraine	Carpathian	enclosure	2005-05-15		good	taken from den						keep in captivity	2018-01-01
59	France	Jura	enclosure	2005-07-25	1.875	emaciated							release	2006-07-13
60	Croatia	Dinaric	fed in freedom	2005-10-25	4	good	in village						unknown
61	Croatia	Dinaric	fed in freedom	2005-10-25	4.5	good	in village						unknown
62	Switzerland	Alps	enclosure	2005-11-03		disease	near house				2006-04-23	health
63	Slovakia	Carpathian	enclosure	2006-01-27	4.9	emaciated	in forest				2006-01-30	health
64	Switzerland	Alps	enclosure	2006-11-02	3.5	emaciated					2007-02-12	health
65	Slovakia	Carpathian	killed before	2006-12-20			in village
66	Croatia	Dinaric	do nothing	2007-01-04	5	good	preying domestic	hen			2007-01-14	health
67	Slovakia	Carpathian	enclosure	2007-06-15	0.74	emaciated	taken from den				2007-08-08	health
68	Slovakia	Carpathian	enclosure	2007-06-15	0.73	emaciated	taken from den						keep in captivity
69	Slovakia	Carpathian	enclosure	2007-07-24									keep in captivity
70	Poland	Carpathian	enclosure	2007-08-16		emaciated	in forest						release	2008-03-28
71	Switzerland	Alps	enclosure	2007-08-20	2.25	emaciated	in village						escaped	2009-09-20
72	Czech Republic	BBA	enclosure	2007-09-21		emaciated	near house						keep in captivity
73	Poland	Carpathian	enclosure	2007-10-20		emaciated	in village						release	2008-03-28
74	Slovakia	Carpathian	enclosure	2007-10-31	5.52	emaciated	preying domestic	cat					keep in captivity
75	Slovakia	Carpathian	enclosure	2007-10-31	5.49	emaciated	eating pet food						keep in captivity
76	Germany	Harz	enclosure	2007-11-29		disease							escaped	2007-12-20
77	France	Jura	enclosure	2007-12-05	5.15	emaciated							release	2008-05-14
78	Switzerland	Alps	killed before	2008-09-04	2.35	emaciated	preying domestic	goat
79	Switzerland	Alps	do nothing	2008-10-15			near house							2015
80	Switzerland	Alps	do nothing	2008-10-30							2009-04-01	traffic
81	Switzerland	Alps	culled	2008-11-13	5		preying domestic	hen
82	Germany	Harz	enclosure	2008-11-17	12.6	good			true orphan	traffic			release	2009-04-13
83	Germany	Harz	enclosure	2008-11-17	13	good			true orphan	traffic			release	2009-04-13
84	Switzerland	Alps	culled	2008-11-27	5.1	emaciated	preying domestic	goat
85	France	Jura	enclosure	2008-11-27	5.4	trauma							release	2009-06-10
86	Germany	Harz	mercy killed	2009-01-15	7.5	trauma	eating pet food
87	Switzerland	Alps	culled	2009-07-13	1.5	emaciated	eating pet food
88	Switzerland	Alps	do nothing	2009-08-17	1.4	emaciated					2009-08-21	health
89	Slovakia	Carpathian	enclosure	2009-08-17		emaciated	near house						keep in captivity
90	Slovakia	Carpathian	enclosure	2009-09-22		emaciated	in forest				2009-10-08	health
91	Switzerland	Alps	culled	2009-10-14	3.5	emaciated	in barn
92	Switzerland	Alps	culled	2009-10-26	4.4	emaciated	in barn
93	Latvia	Baltic	enclosure	2009-10-30	3.9		in barn				2009-10-30	health
94	Latvia	Baltic	killed before	2009-10-31	3.7		near house
95	Switzerland	Alps	culled	2009-11-02	4	emaciated	near house
96	Germany	BBA	enclosure	2009-12-04			preying domestic	hen, lamb					release	2010-06-05
97	Switzerland	Jura	fed in freedom	2010-07-27									unknown	2010-07-28
98	Slovakia	Carpathian	enclosure	2010-10-26	5.37	emaciated							keep in captivity
99	France	Jura	enclosure	2010-11-14	5.25	emaciated							release	2011-06-13
100	Latvia	Baltic	killed before	2010-11-22	5.3		in village
101	France	Jura	enclosure	2010-12-14	5.9	emaciated							release	2011-06-13
102	Slovakia	Carpathian	enclosure	2011-01-16		emaciated					2011-01-20	health
103	Poland	Baltic	enclosure	2011-07-13			found in river						keep in captivity
104	Romania	Carpathian	enclosure	2011-08-02		good	taken from den						release	2013-07-01
105	Austria	BBA	do nothing	2011-09-11			preying domestic	hen
106	Switzerland	Alps	mercy killed	2011-10-07	4.1	trauma	in village
107	Austria	BBA	do nothing	2011-10-18			preying domestic	hen
108	Switzerland	Alps	enclosure	2011-10-28	5.4	emaciated	preying domestic	hen					release	2012-05-21
109	Slovakia	Carpathian	enclosure	2012-01-23		emaciated	in village						release	2016-07-30
110	Austria	BBA	do nothing	2012-09-26			in village
111	Switzerland	Alps	enclosure	2012-09-28	3.5	emaciated	in village						release	2013-05-13
112	Austria	BBA	do nothing	2012-10-02			in village
113	Slovakia	Carpathian	enclosure	2012-10-21	3.64	emaciated	in village				2012-10-30	health
114	Switzerland	Jura	mercy killed	2012-10-25	5	trauma	in village
115	France	Jura	enclosure	2012-11-12	5.25	emaciated							release	2013-06-29
116	Switzerland	Alps	enclosure	2012-11-21	6	disease	near house				2012-12-01	health
117	Switzerland	Jura	enclosure	2012-12-10	5.3	emaciated							release	2013-05-21
118	Switzerland	Alps	enclosure	2012-12-16	5	emaciated	in village						release	2013-05-27
119	Slovakia	Carpathian	do nothing	2013		good	preying domestic	cat
120	Slovakia	Carpathian	enclosure	2013									unknown
121	Slovakia	Carpathian	enclosure	2013-07-16	2	emaciated	in village						keep in captivity
122	Switzerland	Alps	mercy killed	2013-09-03	2.06	emaciated	near house
123	Switzerland	Alps	died	2013-09-04	2	emaciated	in village					health
124	Switzerland	Alps	culled	2013-10-11	3.66	emaciated	in village
125	Slovakia	Carpathian	enclosure	2013-10-16		emaciated					unknown	health
126	Slovakia	Carpathian	enclosure	2013-10-16		emaciated	in village						release	2014-09-09
127	Switzerland	Alps	enclosure	2013-10-17	5.7	emaciated							escaped	unknown
128	Switzerland	Alps	died	2013-10-23		emaciated	near house					health
129	Poland	Carpathian	enclosure	2013-11-15		emaciated	preying domestic	hen			unknown	health
130	Slovakia	Carpathian	enclosure	2013-11-21		emaciated							release	2016-07-30
131	Germany	Harz	enclosure	2013-12-04	8.2	good	in village						release	2014-04-03
132	France	Jura	died	2013-12-07	3.495	trauma					2013-12-07	trauma
133	Poland	Carpathian	enclosure	2014-01-15		trauma	preying domestic	hen					release	2014-07-18
134	Slovakia	Carpathian	mercy killed	2014-10-27		trauma	in village
135	France	Jura	mercy killed	2014-10-28	5.49	trauma
136	Czech Republic	BBA	died	2014-11-01		emaciated	in village				2014-11-01	health
137	Austria	BBA	do nothing	2014-11-02
138	Austria	BBA	do nothing	2014-11-03			near house
139	France	Jura	enclosure	2014-11-13	6	disease					2014-11-30	health
140	Romania	Carpathian	enclosure	2015-06-18	0.3	trauma	taken from den						release	2017-06-02
141	Romania	Carpathian	enclosure	2015-06-23	0.3		taken from den						release	2017-06-02
142	France	Jura	enclosure	2015-07-22	1.765	disease							release	2016-07-13
143	France	Jura	enclosure	2015-08-01	1.8	emaciated							keep in captivity
144	Austria	BBA	enclosure	2015-08-07	1.86	emaciated					2015-08-09	enclosure
145	Slovakia	Carpathian	enclosure	2015-09-17	3.79	emaciated	in village						release	2016-07-30
146	Switzerland	Alps	enclosure	2015-09-28	2	emaciated	near house				2015-11-30	enclosure
147	France	Jura	died	2015-09-30	2.893	emaciated	in village				2015-09-30	health
148	France	Jura	enclosure	2015-10-01	3.38	emaciated	in village						release	2016-05-31
149	France	Jura	enclosure	2015-10-17	3.88	emaciated	in village						release
150	France	Jura	enclosure	2015-10-31	3.88	trauma					2015-11-02	trauma
151	Switzerland	Jura	fed in freedom	2015-11-18							2015-11-25	traffic
152	Switzerland	Alps	culled	2015-11-18	3.44	emaciated	in tunnel
153	Albania	Balkan	killed before	2015-12-02	4		preying domestic	goat
154	Germany	BBA	enclosure	2015-12-19			preying domestic	hen					release	2016-08-07
155	France	Jura	do nothing	2015-12-24	4.2						2015-12-28	traffic
156	France	Jura	enclosure	2015-12-24	4.5	emaciated							release	2016-06-01
157	Germany	Harz	enclosure	2016-01-19	8.1		eating pet food				2016-04-11	health
158	Switzerland	Jura	mercy killed	2016-02-04	5	emaciated	in barn
159	Slovakia	Carpathian	enclosure	2016-08-12	2.2	emaciated	in forest						unknown
160	Slovakia	Carpathian	enclosure	2016-08-12	2.5	emaciated	in forest						release	2017-12-15
161	Switzerland	Alps	culled	2016-09-24	3.34
162	Switzerland	Alps	enclosure	2016-09-25	2.3	emaciated					2016-09-26	health
163	Latvia	Baltic	enclosure	2016-10-03			in barn				2016-10-04	health
164	Switzerland	Alps	enclosure	2016-10-07	3.92	emaciated	in village				2016-10-08	health
165	Switzerland	Jura	fed in freedom	2016-10-08										2019-01-01
166	Switzerland	Alps	enclosure	2016-10-10			in village						unknown
167	Switzerland	Alps	enclosure	2016-10-23					true orphan	poached			release	2017-07-13
168	Switzerland	Alps	enclosure	2016-10-23					true orphan	poached			release	2017-07-13
169	Switzerland	Alps	culled	2016-11-13	6.5	good	in village
170	Switzerland	Alps	enclosure	2016-11-16	7	emaciated	in village						release	2017-12-20
171	Switzerland	Jura	fed in freedom	2016-12-06									unknown
172	France	Jura	enclosure	2016-12-08	3.8	emaciated					2016-12-09	health
173	France	Jura	enclosure	2017-01-23	6.2	trauma	preying domestic	cat			2017-01-28	health
174	Switzerland	Jura	fed in freedom	2017-02-15									unknown
175	Switzerland	Jura	fed in freedom	2017-02-15									unknown
176	Croatia	Dinaric	enclosure	2017-07-11	1.8	good	taken from den						release	2018-01-29
177	Slovakia	Carpathian	died	2017-09-05			in forest					unknown
178	Slovakia	Carpathian	enclosure	2017-09-05	3.05	emaciated	in forest						release	2018-09-12
179	Switzerland	Alps	culled	2017-09-16	3.14	emaciated	near house
180	Switzerland	Alps	culled	2017-09-19	2.8	emaciated
181	North Macedonia	Balkan	enclosure	2017-09-20	1.7	emaciated	in village				2017-09-30	health
182	Slovakia	Carpathian	enclosure	2017-09-22	2	emaciated					2017-09-23	health
183	Czech Republic	BBA	died	2017-10-02		trauma	near house				2017-10-02	trauma
184	Switzerland	Alps	mercy killed	2017-10-09	3.46	trauma	near house
185	Czech Republic	BBA	enclosure	2017-10-11		emaciated	near house						keep in captivity	2018-07-25
186	Poland	Carpathian	enclosure	2017-10-14	4.5	emaciated	in village						release	2018-05-13
187	Switzerland	Jura	culled	2017-10-17	5.35	good	in barn
188	Czech Republic	BBA	died	2017-10-20			near house				2017-10-20	killed by dog
189	Slovakia	Carpathian	enclosure	2017-10-22	3.75	emaciated	in village						release	2018-09-10
190	Switzerland	Alps	culled	2017-10-28	4	emaciated
191	Germany	BBA	enclosure	2017-10-28			eating pet food						release	2018-04-22
192	Switzerland	Alps	culled	2017-10-29	3.68	emaciated	preying domestic	hen
193	Czech Republic	BBA	do nothing	2017-11-05
194	Czech Republic	BBA	died	2017-11-13		emaciated	in barn				2017-11-13	health
195	Croatia	Dinaric	enclosure	2017-12-07	5.4	emaciated	in village				2017-12-08	health
196	Slovakia	Carpathian	do nothing	2017-12-13			in village				unknown	unknown
197	Switzerland	Jura	culled	2018-06-07	0.9	good			true orphan	traffic
198	Switzerland	Jura	culled	2018-06-07	0.74	good			true orphan	traffic
199	Switzerland	Jura	culled	2018-06-07	0.8	good			true orphan	traffic
200	Czech Republic	BBA	enclosure	2018-09-05	1.25	good							keep in captivity
201	France	Jura	enclosure	2018-09-10	3.42	trauma					2018-09-11	health
202	France	Jura	enclosure	2018-09-29	4.81	emaciated	captured with mother after collision		captured together				release together with mother	2018-10-16
203	France	Jura	enclosure	2018-09-29	5.52	emaciated	captured with mother after collision		captured together				release together with mother	2018-10-16
204	France	Jura	enclosure	2018-09-29	4.29	emaciated	captured with mother after collision		captured together				release together with mother	2018-10-16
205	Switzerland	Alps	enclosure	2018-10-01	6.2	emaciated	in village						release	2019-06-11
206	Germany	BBA	fed in freedom	2018-10-14		good			true orphan	traffic				2019-08-21
207	Germany	BBA	fed in freedom	2018-10-14		good			true orphan	traffic				2021-02-05
208	France	Alps	enclosure	2018-10-17	3.35	emaciated					2018-10-18	health
209	Switzerland	Alps	culled	2018-10-17	3.34	emaciated	in village
210	France	Alps	do nothing	2018-10-20		emaciated
211	France	Jura	do nothing	2018-11-25		emaciated
212	France	Jura	enclosure	2018-11-25	4.5	emaciated			true orphan	traffic			release	2019-05-02
213	France	Jura	enclosure	2018-11-26	4.76	emaciated					2018-12-10	health
214	France	Jura	do nothing	2018-11-29		emaciated
215	France	Jura	enclosure	2018-12-07	4.7	emaciated					2018-12-15	health
216	Switzerland	Alps	fed in freedom	2018-12-14		good							unknown
217	Germany	Harz	enclosure	2019-02-21	6.2	good							release	2019-05-08
218	Germany	BBA	enclosure	2019-07-15		good							release	2020-06-19
219	Slovakia	Carpathian	enclosure	2019-08-09	4	emaciated	in village						release	2020-05-19
220	Germany	BBA	enclosure	2019-09-05	2.5	emaciated	near house				2020-07-25	health
221	Germany	BBA	enclosure	2019-09-27		disease	preying domestic	rabbit			2020-09-14	health
222	Germany	BBA	do nothing	2019-09-27			preying domestic	rabbit
223	Poland	Carpathian	enclosure	2019-09-29		emaciated	in forest				unknown	unknown
224	France	Jura	enclosure	2019-10-17	4.77	emaciated	preying domestic	cat					release	2020-04-23
225	Switzerland	Alps	culled	2019-10-23	3.86	emaciated
226	France	Jura	enclosure	2019-10-26	4.71	emaciated	preying domestic	guinea fowl			2019-11-03	health
227	France	Jura	enclosure	2019-10-26	3.7	emaciated							release	2020-04-29
228	France	Jura	enclosure	2019-10-27	3.4	emaciated					2019-11-05	health
229	France	Jura	enclosure	2019-10-28	4	trauma					2019-11-13	health
230	Switzerland	Alps	culled	2019-11-02	3.54	emaciated
231	France	Jura	enclosure	2019-11-06	5	emaciated							release	2020-05-19
232	Switzerland	Alps	culled	2019-11-07	3.1	emaciated
233	Germany	Harz	enclosure	2019-11-07	5.5	emaciated	in village						release	2020-06-09
234	Croatia	Dinaric	enclosure	2019-11-11	6	emaciated	eating pet food						release	2020-02-29
235	Poland	Carpathian	enclosure	2019-11-13	9	good			true orphan	traffic			release	2020-05-04
236	Switzerland	Alps	enclosure	2019-11-26	3.8	emaciated	preying domestic	dog			2019-11-29	health
237	Germany	BBA	do nothing	2019-11-26			preying domestic	rabbit			2019-12-02	traffic
238	Poland	Baltic	enclosure	2019-11-27	6.3	emaciated	in village						release	2020-05-20
239	Switzerland	Alps	died	2019-11-29	3.8	emaciated						health
240	France	Jura	do nothing	2019-12-03		emaciated
241	Switzerland	Alps	do nothing	2019-12-15			preying domestic	hen	true orphan	unknown
242	Switzerland	Alps	do nothing	2019-12-15										2021-04-24
243	Switzerland	Alps	culled	2020-02-01	5.6	emaciated	preying domestic	hen
244	Latvia	Baltic	died	2020-02-25	3.6	emaciated	in barn				2020-02-25	health
245	France	Jura	enclosure	2020-04-19	3.98	trauma					2020-04-21	trauma
246	Germany	Harz	enclosure	2020-07-14	1.05	good	in forest						release	2021-06-14
247	Switzerland	Alps	culled	2020-08-26	2.8	emaciated	in village
248	Slovakia	Carpathian	died	2020-09-01		emaciated	in village					health
249	Switzerland	Alps	culled	2020-09-02	1.86	emaciated	preying domestic	hen
250	Switzerland	Alps	culled	2020-09-10	3.62	emaciated	in barn
251	France	Jura	do nothing	2020-09-29		emaciated
252	Switzerland	Jura	fed in freedom	2020-10-06					true orphan	poached			unknown
253	Switzerland	Jura	fed in freedom	2020-10-06					true orphan	poached			unknown
254	Switzerland	Alps	culled	2020-10-19	5.5	emaciated	preying domestic	lamb
255	Czech Republic	BBA	died	2020-10-26	2.2	emaciated	near house				2020-10-26	health
256	Germany	Harz	enclosure	2020-10-27	7.1	emaciated	in village						release	2021-06-14
257	France	Jura	enclosure	2020-10-30	4.99	emaciated							release	2021-04-26
258	Switzerland	Alps	culled	2020-11-05
259	Switzerland	Alps	fed in freedom	2020-11-09									unknown
260	Switzerland	Alps	mercy killed	2020-11-13	3.6	trauma
261	Germany	Harz	enclosure	2020-11-14	8.58	emaciated	in village						release	2021-06-15
262	Switzerland	Alps	culled	2020-11-17	4.52	emaciated	preying domestic	rabbit
263	Switzerland	Jura	fed in freedom	2020-11-21									unknown
264	France	Jura	enclosure	2020-11-25	3.445	emaciated	preying domestic	cat			2020-11-28	health
265	Slovakia	Carpathian	died	2020-12-09	5.2	emaciated	in village				2020-01-10	health
266	Switzerland	Jura	enclosure	2020-12-10		good			true orphan	traffic			release	2021-03-23
267	Slovakia	Carpathian	do nothing	2020-12-17		emaciated	in village				2020-12-21	health
268	Germany	Harz	enclosure	2020-12-24	7	disease	in barn				2021-01-02	health
269	Switzerland	Alps	culled	2020-12-29		emaciated
270	Switzerland	Alps	fed in freedom	2021-01-17									unknown
271	Germany	Harz	enclosure	2021-01-26	6.1	emaciated	preying domestic	hen					release	2021-07-22
272	Germany	Harz	enclosure	2021-03-11	8.5	emaciated	in village						release	2021-07-07
273	Switzerland	Jura	mercy killed	2021-03-17	5.8	trauma
274	Switzerland	Jura	mercy killed	2021-08-29	2.8	emaciated	in village
275	France	Jura	enclosure	2021-09-10	4.3	trauma	traffic						release	2022-05-10
276	Germany	Harz	enclosure	2021-09-12	5.76	emaciated	near house						release	2022-06-13
277	Switzerland	Alps	fed in freedom	2021-10-07									unknown
278	Switzerland	Alps	culled	2021-10-08	4.76	emaciated	preying domestic	hen
279	Switzerland	Alps	culled	2021-10-17	4.82	emaciated
280	Switzerland	Jura	fed in freedom	2021-10-18									unknown
281	Switzerland	Alps	culled	2021-10-19	3.62	emaciated
282	Switzerland	Alps	culled	2021-10-27	5.16	emaciated
283	France	Jura	do nothing	2021-10-28		emaciated
284	France	Jura	do nothing	2021-11-02		emaciated
285	Austria	BBA	do nothing	2021-11-08			near house
286	Switzerland	Alps	culled	2021-11-10	4.04	emaciated	preying domestic	hen
287	Czech Republic	BBA	enclosure	2021-11-14	3.6	emaciated	near house				2021-11-15	health
288	Switzerland	Jura	mercy killed	2021-11-15	4.14	trauma
289	France	Jura	enclosure	2021-11-20	3.9	emaciated							keep in captivity
290	Slovakia	Carpathian	died	2021-11-21		emaciated	in village				2022-01-05	health
291	Slovakia	Carpathian	killed before	2021-11-22		emaciated	in village
292	France	Jura	do nothing	2021-11-25	unknown	emaciated
293	France	Jura	do nothing	2021-12-07	unknown	emaciated
294	France	Jura	enclosure	2021-12-08	5.4	emaciated	preying domestic	hen					release	2022-05-12
295	France	Jura	do nothing	2022-01-24	unknown	emaciated
296	France	Jura	do nothing	2022-03-06	unknown	emaciated
297	France	Jura	enclosure	2022-03-14	5.7	emaciated	preying domestic	hen					release	2022-06-08
298	Switzerland	Alps	mercy killed	2022-03-25	6.06	trauma
299	Germany	BBA	enclosure	2022-07-22									release
300	France	Jura	enclosure	2022-08-18		emaciated					2022-09-14	health
301	Germany	BBA	enclosure	2022-08-25		trauma							release
302	Switzerland	Alps	culled	2022-08-30	2.5	emaciated	in village		mother alive
303	France	Jura	do nothing	2022-09-07		emaciated
304	France	Jura	enclosure	2022-09-22	2.7	emaciated					2022-09-26	health
305	Switzerland	Jura	fed in freedom	2022-10-04	2.7	emaciated	in village				2022-10-12	health
306	France	Jura	enclosure	2022-10-06	4.25	emaciated			true orphan	traffic	2022-10-16	health
307	France	Jura	enclosure	2022-10-08	3.1	trauma	traffic				2022-10-08	trauma
308	France	Jura	enclosure	2022-10-09	3.4	emaciated					2022-10-19	health
309	Slovakia	Carpathian	enclosure	2022-10-20	4.5	emaciated	preying domestic	hen					release	2023-05-02
310	Croatia	Dinaric	enclosure	2022-10-22	3.4	emaciated	near house						release	2023-06-13
311	France	Jura	enclosure	2022-10-26		emaciated							release	2023-05-15
312	France	Jura	enclosure	2022-10-31	3.7	trauma	traffic				2022-10-31	trauma
313	France	Alps	do nothing	2022-11-04	unknown	emaciated
314	Switzerland	Alps	enclosure	2022-11-22		good	preying domestic	hen					release	2023-04-27
315	Switzerland	Jura	do nothing	2022-11-25		emaciated	in village				2022-12-25	health
316	France	Jura	do nothing	2022-11-27	unknown	emaciated
317	France	Jura	enclosure	2022-12-04	5.4	disease							release	2023-05-17
318	France	Jura	do nothing	2022-12-15	unknown	emaciated
319	France	Jura	enclosure	2022-12-18	6.4	trauma	traffic				2022-12-26	trauma
320	France	Jura	do nothing	2022-12-23	unknown	emaciated
